# Supplementary material for: Integrating Metabolomics and Gut Microbiota to Identify Key Biomarkers and Regulatory Pathways Underlying Metabolic Heterogeneity in Childhood Obesity
Source: Nutrients. 2025 May 30;17(11):1876. doi: 10.3390/nu17111876 (PMC12158115; doi:10.3390/nu17111876)
Supplement: Supplementary file 1 [file nutrients-17-01876-s001.zip]

Archive with 2 entries (2 files):
- nutrients-3615741-supplementary-1.pdf
- nutrients-3615741-supplementary-2-Table S1_Genera retained after filtering.csv
