# Supplementary material for: Integrating Metabolomics and Gut Microbiota to Identify Key Biomarkers and Regulatory Pathways Underlying Metabolic Heterogeneity in Childhood Obesity
Source: Nutrients. 2025 May 30;17(11):1876. doi: 10.3390/nu17111876 (PMC12158115; doi:10.3390/nu17111876)
Supplement: Supplementary file 1 [file nutrients-17-01876-s001.zip › nutrients-3615741-supplementary-2-Table S1_Genera retained after filtering.csv]

feature	Alistipes	Anaeromassilibacillus	Anaerotignum	Barnesiella	Bilophila	Butyricimonas	Colidextribacter	Coprococcus	Desulfovibrio	Dysosmobacter	Faecalicoccus	Fumia	Guopingia	Holdemania	Hominimerdicola	Intestinimonas	Lentihominibacter	Ligilactobacillus	Longicatena	Mesosutterella	Methanomassiliicoccus	Muricoprocola	Odoribacter	Oscillibacter	Paludihabitans	Parabacteroides	Phocaeicola	Prevotella	Ruthenibacterium	Seongchinamella	Suilimivivens	Terrisporobacter	Traorella	Unclassified	Vescimonas
1	1.639122	0	0.203437	0.027125	0.265437	0.0155	0	0.236375	0.587061	0.0775	0	0	0	0	1.09081	0.0155	0.00775	0	0.001937	0	0.003875	0.001937	0.118187	0.102687	0	0.771124	17.282468	0	0.003875	0	0	0.017437	0	15.180284	0.664561
2	1.747707	0	0.340313	0.023072	0.451827	0.565265	0	0.051912	0.090365	0.024995	0	0	0.005768	0.003845	0.05768	0.005768	0.013459	0.003845	0.005768	0.001923	0	0	1.278576	0.073061	0	2.36873	32.758455	0.001923	0	0	0.007691	0	0	4.333699	0.596028
3	0.685329	0	0.207846	0.56549	0.209718	0.265893	0.046812	1.361296	0.640389	0.104859	0	0	0.355772	0.005617	0.031832	0.013107	0.009362	0	0.00749	0.001872	0.001872	0.026215	0.359517	0.063664	0.001872	1.080423	9.774366	0	0.020597	0	0.048685	0.003745	0	20.471866	3.044659
4	2.688477	0	0.091383	1.871516	0.056657	0.504432	0	0.383807	0.526364	0.056657	0	0	0.056657	0.001828	0.043864	0.016449	0.001828	0.001828	0	0.001828	0.012794	0.014621	0.356392	0.058485	0.001828	0.484328	3.47985	0	0.003655	0	0.107831	0.001828	0	21.328703	0.648817
5	6.713647	0.019963	0.171684	1.678911	0.149725	0.131758	0.045916	0.708696	0.872395	0.063882	0	0	0.377306	0.007985	0.309431	0.023956	0.02196	0.019963	0	0	0.061886	0.017967	0.443185	0.05989	0	1.078016	2.79885	0.001996	0.011978	0	0.309431	0.003993	0	26.916474	3.48359
6	0.163162	0	0.019942	0.014503	0.010877	0.005439	0.003626	0.29913	0.009065	0.003626	0	0	0.007252	0	0.032632	0.001813	0.010877	0	0	0.005439	0	0.005439	0.032632	0.029007	0	0.319072	5.208484	0.001813	0	0	0.003626	0.001813	0	2.891588	0.1124
7	10.798842	0.011653	0.240837	0.019422	0.24278	0.003884	0.001942	0.538	0.370967	0.219473	0.011653	0	0.013596	0.015538	0.227242	0.087401	0.03496	0.001942	0.003884	0	0	0	2.111213	0.275798	0.001942	0.730281	10.422048	0	0.073805	0	0.001942	0.009711	0	14.510459	3.589256
8	1.70152	0.00408	0.132612	0.559013	0.312149	0.218301	0.144854	0.412119	0.844639	0.226461	0.010201	0	0.969091	0.00408	0.016322	0.048965	0.008161	0.00204	0	0	0.120371	0.006121	0.112211	0.069367	0.006121	0.818117	6.208304	0	0.00408	0	0.028563	0.00204	0.00204	31.727022	6.465368
9	0.930301	0	0.280231	0.254163	0.149891	0.143374	0.040731	0.674509	0.565349	0.154779	0	0	0.190622	0.009775	0.307928	0.014663	0.04399	0.04236	0.006517	0.001629	0.001629	0.013034	0.224836	0.101013	0.004888	1.133957	8.688781	0.089609	0.032585	0	0.099384	0.017922	0	17.732738	1.728632
10	0.671048	0	0.124341	0.726311	0.076973	0.282235	0	0.157894	0	0.02171	0	0.001974	0.076973	0.009868	0.082894	0.017763	0.009868	0	0	0.001974	0	0.001974	0.303945	0.065131	0.001974	1.077624	12.159788	0	0.005921	0.007895	0.019737	0.007895	0	8.463102	0.532891
11	0.223489	0	0.062369	0.270266	0.02772	0.051974	0.003465	0.176712	0.131668	0.046777	0.02079	0	0.01386	0	0.010395	0.003465	0.003465	0.00693	0	0	0	0.001732	0.071031	0.029452	0	0.095286	1.016961	0	0.005197	0.001732	0.003465	0.001732	0	6.018607	1.167686
12	2.008873	0.011425	0.245635	0.898757	0.485557	0.493174	0.051412	0.278005	0.236114	0.300855	0.017137	0.003808	0.019041	0.011425	0.146619	0.072358	0.047604	2.144068	0.001904	0	0.019041	0.011425	0.05522	0.057124	0.001904	2.414456	2.431594	0.009521	0.041891	0.001904	0.005712	0.001904	0.001904	8.502009	5.582954
13	2.52321	0.017087	0.343643	1.042319	0.687285	0.884737	0.041769	0.41389	0.224032	0.29428	0.041769	0.003797	0.011391	0.017087	0.131002	0.072146	0.037972	1.556834	0.001899	0	0.036073	0.015189	0.091132	0.062653	0.003797	2.439673	3.28454	0.005696	0.036073	0.001899	0.001899	0.001899	0.001899	9.604906	6.58237
14	2.95591	0.011611	0.122748	1.849517	0.383174	0.479382	0.043128	0.321799	0.262084	0.205686	0.127725	0.006635	0.028199	0.016588	0.089573	0.101184	0.132701	3.055436	0.004976	0	0.036493	0.008294	0.029858	0.063033	0.004976	2.801645	3.362306	0	0.038151	0.001659	0.003318	0.021564	0.001659	9.133132	3.727234
15	0.260692	0	0.03699	0.16029	0.084549	0.047559	0	0.457972	0.01233	0.007046	0	0.001761	0.007046	0	0.075742	0.007046	0.005284	0.005284	0	0.001761	0	0.001761	0.248362	0.059889	0.008807	0.174382	5.471007	0	0.005284	0.001761	0.019376	0.003523	0	4.607905	0.292398
16	1.910269	0.007633	0.526708	1.803401	0.484724	0.5706	0.062976	0.507624	0.194653	0.431289	0.045801	0.005725	0.0229	0.01145	0.253812	0.036259	0.061068	2.919792	0.001908	0	0.045801	0.019084	0.0229	0.061068	0.007633	1.25761	1.568672	0.003817	0.040076	0.001908	0.007633	0.005725	0.003817	14.056984	7.795653
17	2.7284	0.007516	0.259311	0.980871	0.499831	0.858732	0.043218	0.353264	0.216092	0.27998	0.048856	0.001879	0.022549	0.011274	0.216092	0.031944	0.035702	1.818933	0	0.001879	0.031944	0.013153	0.077042	0.045098	0.001879	2.155286	2.382652	0.035702	0.03946	0.001879	0.003758	0.007516	0	9.250629	5.471833
18	2.00102	0.011771	0.205987	0.902421	0.353121	0.610115	0.047083	0.337427	0.188331	0.264841	0.017656	0.001962	0.019618	0.009809	0.251108	0.056892	0.049045	1.636128	0.007847	0	0.072586	0.015694	0.060815	0.086319	0.005885	2.414957	2.283517	0.013732	0.017656	0.003924	0.009809	0.011771	0.003924	9.361635	4.46306
19	1.761267	0.009614	0.317259	0.861406	0.473004	0.515305	0.063452	0.369174	0.230734	0.20766	0.040378	0.005768	0.017305	0.005768	0.194201	0.055761	0.061529	2.047762	0	0	0.021151	0.019228	0.036533	0.071143	0.007691	1.722812	2.245808	0.011537	0.030764	0.001923	0.001923	0.011537	0.001923	9.327411	5.872174
20	0.817219	0	0.005376	0.07527	0.087815	0.021506	0	0.003584	0	0.16667	0.001792	0	0	0	0.005376	0	0	0	0.003584	0	0	0	0.148748	0	0	1.000018	25.616947	0.001792	0.02509	0.001792	0	0.012545	0	1.826198	0.014337
21	0.104388	0	0.028309	0.021231	0.007077	0.001769	0	0.240623	0.003539	0.003539	0	0	0.005308	0	0.033616	0.001769	0	0.001769	0	0.001769	0	0	0.017693	0.021231	0	0.070771	7.705237	0	0	0	0.003539	0.07431	0	3.296178	0.058386
22	0.201526	0	0.037786	0.158342	0.068375	0.093566	0	0.127753	0.017993	0.007197	0	0	0.003599	0.001799	0.008997	0	0.003599	0	0	0	0	0	0.066576	0.034187	0	1.525838	34.219807	0	0.001799	0	0.001799	0.010796	0	2.564056	0.079171
23	0.165299	0	0.206623	0.031933	0.039446	0.045081	0	0.334354	0.005635	0.007514	0	0.001878	0.003757	0	0.516558	0.007514	0	0	0	0	0	0.01127	0.178447	0.024419	0	0.227286	4.602062	0	0.003757	0	0	0.001878	0	8.308132	0.088284
24	2.936402	0.002029	0.012176	2.634035	0.194813	0.060879	0	0.23337	0.452535	0.20293	0	0.002029	0.771135	0.004059	0.541824	0.036527	0.024352	0.012176	0	0	0	0.002029	0.369333	0.016234	0	2.266732	6.487682	0	0.008117	0	0.026381	0.006088	0	17.26937	8.082714
25	0.084993	0.001771	0.028331	0.005312	0.008853	0.053121	0	0.074369	0.010624	0.049579	0	0	0	0	0.046038	0.012395	0.012395	0	0	0.118637	0	0	0.063745	0.008853	0	0.118637	2.647189	0	0.005312	0	0	0	0	4.297477	0.208942
26	2.42299	0.001862	0.180653	0.923753	0.232801	0.005587	0	0.024211	0.020486	0.074496	0.00745	0	0.005587	0.011174	0.044698	0	0.087533	0	0	0	0.001862	0	0.428353	0.005587	0	0.618319	12.293739	0.005587	0.018624	0	0	0.003725	0	7.622826	3.067382
27	0.273157	0	0.02449	0.016955	0.02449	0.039561	0	0.531244	0.037677	0.003768	0	0	0.016955	0	0.047096	0.001884	0.001884	0.003768	0	0.003768	0.001884	0.001884	0.099844	0.058399	0	0.13752	30.864872	0	0.001884	0	0	0	0	6.853418	0.116798
28	0.071402	0	0.03758	0.041338	0.01879	0.009395	0	0.011274	0.001879	0.009395	0	0	0.003758	0	0.097708	0	0.001879	0.003758	0	0	0	0	0.033822	0.05637	0	0.14844	22.540398	0	0	0.001879	0	0.003758	0	4.229613	0.176625
29	0.133057	0	0.16347	0.005702	0	0.001901	0.001901	0.152065	0	0	0	0	0	0	0.02281	0	0.005702	0.007603	0	0	0	0	0.13876	0.112148	0	0.254709	25.987949	0	0.003802	0	0	0	0	3.465187	0.190082
30	2.076092	0	0.117123	1.649161	0.181351	0.330588	0	0.470379	0.001889	0.030225	0	0	0.211576	0.001889	0.017002	0.005667	0.007556	0	0	0.001889	0	0.018891	0.147348	0.083119	0.005667	1.354466	7.662083	0	0.003778	0	0.058561	0.001889	0	24.540955	1.54904
31	0.03782	0	0.005157	0.022348	0.003438	0	0.001719	0.048134	0.001719	0.006876	0.001719	0	0	0	0.013753	0.001719	0.001719	0.015472	0	0.003438	0.001719	0.001719	0.003438	0.001719	0	0.135807	32.036582	0	0.005157	0.001719	0.001719	0.001719	0	1.248045	0.087673
32	0.064602	0	0.010767	0.012561	0	0.008972	0	0.014356	0.001794	0.001794	0	0	0	0	0.014356	0	0	0	0	0.003589	0	0.003589	0.014356	0.003589	0	0.224312	14.736389	0	0	0	0	0	0	1.921904	0.030506
33	0.562661	0	0.096456	0.116105	0.030366	0.048228	0	0.259003	0.003572	0.001786	0	0	0	0	0	0	0.007145	0.003572	0	0	0	0	0.055373	0.062518	0	0.380466	6.473278	0	0.005359	0	0	0.012504	0	2.604316	0.246499
34	0.132768	0	0.005857	0.542789	0.119101	0	0	0.009762	0	0.009762	0	0	0	0	0.029287	0	0	0.003905	0	0.005857	0	0.003905	0	0.388543	0	0.21282	28.541305	0	0	0.001952	0	0.001952	0	6.32993	0.076147
35	0.099895	0	0.005079	0.010159	0.011852	0.020318	0	0.023704	0.008466	0.003386	0	0	0.003386	0.001693	0.045715	0.001693	0	0	0	0.003386	0	0.001693	0.005079	0.003386	0	0.067725	1.075141	0	0.033863	0	0.001693	0.005079	0	5.248722	0.062646
36	0.949391	0	0.287976	0.055737	0.130054	0.102185	0	0.146775	0.001858	0.027869	0	0	0.005574	0	0.016721	0.001858	0.005574	0.001858	0	0	0	0	0.096611	0.001858	0	0.436608	28.671225	0.003716	0.011147	0	0.003716	0.005574	0	6.110657	0.163496
37	0.212726	0	0.231719	0.127255	0.072175	0.009497	0	0.003799	0.001899	0.083571	0.005698	0	0.007597	0.001899	0.007597	0.003799	0.001899	0	0	0	0	0	0.074074	0.001899	0	0.347578	10.636277	0	0.022792	0	0	0.003799	0	2.900285	0.068376
38	0.072692	0	0.026434	0.008261	0.009913	0.009913	0	0.03965	0.143733	0.011565	0	0	0.001652	0	0.001652	0.001652	0.001652	0	0	0	0	0.001652	0.034694	0.033042	0	0.16521	0.741793	0	0	0	0	0.013217	0	1.886699	0.067736
39	2.33716	0.009394	0.281812	1.49736	0.678227	0.785316	0.078907	0.300599	0.35884	0.417082	0.058241	0	0.020666	0.007515	0.10521	0.067635	0.020666	1.102824	0.003757	0.005636	0.03006	0.007515	0.07515	0.054484	0.005636	2.153043	2.68097	0.005636	0.050726	0	0.005636	0.003757	0.001879	8.909012	4.120089
40	0.276488	0	0.448163	0.211432	0.229503	0.001807	0	0.079513	0.005421	0.08132	0	0	0.007228	0.014457	0.028914	0.030721	0.010843	0	0	0.001807	0	0.001807	0.274681	0.142762	0.010843	0.742722	22.514773	0	0.032528	0	0.005421	0	0	8.721109	1.07523
41	0.049097	0	0.006772	0.008465	0.005079	0.001693	0	0.226861	0.003386	0.003386	0	0	0	0	0.011851	0	0	0	0	0.091422	0	0	0.010158	0.003386	0	0.108352	7.979075	0	0.003386	0	0	0.003386	0	1.252815	0.032167
42	0.014441	0	0.010831	0	0.030688	0.005416	0	1.325005	0	0.005416	0	0	0	0	0	0	0	0	0	0.182324	0	0	0.001805	0	0	0.258141	7.316413	0	0	0	0	0.005416	0	2.823309	0.005416
